# Supplementary material for: Comparison of the Molecular Motility of Tubulin Dimeric Isoforms: Molecular Dynamics Simulations and Diffracted X-ray Tracking Study
Source: Int J Mol Sci. 2023 Oct 21;24(20):15423. doi: 10.3390/ijms242015423 (PMC10607685; doi:10.3390/ijms242015423)
Supplement: Supplementary file 1 [file ijms-24-15423-s001.zip]

Archive with 1 entries (1 files):
- ijms-2560132-supplementary.pdf
